# Supplementary material for: Possible limitations of dolphin echolocation: a simulation study based on a cross-modal matching experiment
Source: Sci Rep. 2021 Mar 23;11:6689. doi: 10.1038/s41598-021-85063-2 (PMC7988039; doi:10.1038/s41598-021-85063-2)
Supplement: Supplementary file 15 — Supplementary Information 15. [file 41598_2021_85063_MOESM15_ESM.xlsx]

## Sheet: E-V AF case 4 ALT
	Session Date	Session Number	Trial Number	Sample	A	B	D	C	Correct	Picked				Sample	Left	Center	Right		Correct			Incorrect			Sum								Correct	Incorrect	%	P-value
1	29.07.2014.	2	1	FF	FF	SQ	DL	OP	1					FF	FF	SQ	DL	OP	1	5	23	0	1	1	1	6	24					FF	23	1	0.958333	2.55795e-13
			2	SQ	FF	OP	DL	SQ	0		FF			FF	FF	SQ	OP	DL	1			0			1							SQ	21	3	0.875	1.94149e-10
3			3	OP	DL	OP	FF	SQ	0		FF			FF	FF	DL	SQ	OP	1			0			1							OP	21	3	0.875	1.94149e-10
			4	DL	DL	SQ	FF	OP	1					FF	FF	DL	OP	SQ	1			0			1							DL	24	0	1	3.55271e-15
			5	OP	FF	DL	OP	SQ	0		FF			FF	FF	OP	SQ	DL	0			1			1								89	7	0.927083	4.15276e-45
			6	FF	OP	FF	SQ	DL	1					FF	FF	OP	DL	SQ	1			0			1
			7	DL	OP	SQ	DL	FF	1					FF	SQ	FF	DL	OP	1	6		0	0		1	6
			8	SQ	SQ	FF	OP	DL	1					FF	SQ	FF	OP	DL	1			0			1
			9	DL	OP	SQ	FF	DL	1					FF	DL	FF	SQ	OP	1			0			1
			10	OP	OP	FF	SQ	DL	1					FF	OP	FF	SQ	DL	1			0			1
			11	SQ	DL	SQ	FF	OP	0		FF			FF	DL	FF	OP	SQ	1			0			1
			12	FF	DL	OP	FF	SQ	1					FF	OP	FF	DL	SQ	1			0			1
			13	DL	FF	DL	OP	SQ	1					FF	SQ	DL	FF	OP	1	6		0	0		1	6
			14	OP	FF	SQ	DL	OP	1					FF	SQ	OP	FF	DL	1			0			1
			15	FF	SQ	OP	DL	FF	1					FF	DL	SQ	FF	OP	1			0			1
			16	SQ	DL	OP	SQ	FF	0		FF			FF	OP	SQ	FF	DL	1			0			1
2	29.07.2014.	3	1	SQ	OP	SQ	FF	DL	1					FF	DL	OP	FF	SQ	1			0			1
			2	FF	FF	OP	SQ	DL	0		SQ			FF	OP	DL	FF	SQ	1			0			1
			3	DL	SQ	FF	DL	OP	1					FF	SQ	DL	OP	FF	1	6		0	0		1	6
			4	OP	SQ	OP	FF	DL	1					FF	SQ	OP	DL	FF	1			0			1
			5	SQ	OP	FF	DL	SQ	1					FF	DL	SQ	OP	FF	1			0			1
			6	FF	SQ	DL	FF	OP	1					FF	OP	SQ	DL	FF	1			0			1
			7	OP	OP	DL	FF	SQ	1					FF	DL	OP	SQ	FF	1			0			1
			8	DL	SQ	FF	OP	DL	1					FF	OP	DL	SQ	FF	1			0			1
			9	SQ	DL	FF	SQ	OP	1					SQ	SQ	FF	DL	OP	1	6	21	0	0	3	1	6	24
			10	DL	OP	DL	SQ	FF	1					SQ	SQ	FF	OP	DL	1			0			1
			11	FF	DL	FF	OP	SQ	1					SQ	SQ	DL	FF	OP	1			0			1
			12	OP	FF	DL	SQ	OP	1					SQ	SQ	OP	FF	DL	1			0			1
			13	SQ	SQ	DL	OP	FF	1					SQ	SQ	DL	OP	FF	1			0			1
			14	OP	SQ	FF	OP	DL	1					SQ	SQ	OP	DL	FF	1			0			1
			15	FF	DL	OP	SQ	FF	1					SQ	FF	SQ	DL	OP	1	5		0	1		1	6
			16	DL	DL	FF	OP	SQ	1					SQ	FF	SQ	OP	DL	1			0			1
3	29.07.2014.	4	1	SQ	SQ	OP	DL	FF	1					SQ	DL	SQ	FF	OP	0			1			1
			2	DL	FF	SQ	OP	DL	1					SQ	OP	SQ	FF	DL	1			0			1
			3	FF	DL	SQ	FF	OP	1					SQ	DL	SQ	OP	FF	1			0			1
			4	OP	SQ	OP	DL	FF	0		FF			SQ	OP	SQ	DL	FF	1			0			1
			5	SQ	OP	DL	FF	SQ	1					SQ	FF	DL	SQ	OP	1	5		0	1		1	6
			6	DL	DL	SQ	OP	FF	1					SQ	FF	OP	SQ	DL	1			0			1
			7	OP	DL	FF	OP	SQ	1					SQ	DL	FF	SQ	OP	1			0			1
			8	SQ	OP	SQ	DL	FF	1					SQ	OP	FF	SQ	DL	1			0			1
			9	FF	FF	SQ	OP	DL	1					SQ	DL	OP	SQ	FF	0			1			1
			10	DL	FF	DL	SQ	OP	1					SQ	OP	DL	SQ	FF	1			0			1
			11	FF	SQ	DL	OP	FF	1					SQ	FF	DL	OP	SQ	1	5		0	1		1	6
			12	OP	OP	FF	DL	SQ	1					SQ	FF	OP	DL	SQ	0			1			1
			13	SQ	FF	OP	SQ	DL	1					SQ	DL	FF	OP	SQ	1			0			1
			14	FF	DL	FF	SQ	OP	1					SQ	OP	FF	DL	SQ	1			0			1
			15	OP	SQ	DL	FF	OP	1					SQ	DL	OP	FF	SQ	1			0			1
			16	DL	SQ	OP	DL	FF	1					SQ	OP	DL	FF	SQ	1			0			1
4	30.07.2014.	2	1	OP	OP	DL	SQ	FF	1					OP	OP	DL	SQ	FF	1	6	21	0	0	3	1	6	24
			2	FF	OP	DL	FF	SQ	1					OP	OP	DL	FF	SQ	1			0			1
			3	SQ	DL	OP	FF	SQ	1					OP	OP	SQ	DL	FF	1			0			1
			4	DL	DL	OP	SQ	FF	1					OP	OP	FF	DL	SQ	1			0			1
			5	SQ	FF	SQ	OP	DL	1					OP	OP	SQ	FF	DL	1			0			1
			6	FF	OP	SQ	DL	FF	1					OP	OP	FF	SQ	DL	1			0			1
			7	DL	OP	DL	FF	SQ	1					OP	DL	OP	SQ	FF	1	4		0	2		1	6
			8	OP	SQ	FF	DL	OP	1					OP	DL	OP	FF	SQ	0			1			1
5	30.07.2014.	3	1	DL	FF	SQ	DL	OP	1					OP	SQ	OP	DL	FF	0			1			1
			2	FF	OP	FF	DL	SQ	1					OP	FF	OP	DL	SQ	1			0			1
			3	SQ	FF	DL	OP	SQ	1					OP	SQ	OP	FF	DL	1			0			1
			4	OP	DL	SQ	OP	FF	1					OP	FF	OP	SQ	DL	1			0			1
			5	SQ	SQ	OP	FF	DL	1					OP	DL	SQ	OP	FF	1	5		0	1		1	6
			6	DL	OP	FF	SQ	DL	1					OP	DL	FF	OP	SQ	1			0			1
			7	OP	OP	SQ	FF	DL	1					OP	SQ	DL	OP	FF	1			0			1
			8	FF	FF	DL	SQ	OP	1					OP	FF	DL	OP	SQ	0			1			1
			9	OP	FF	OP	DL	SQ	1					OP	SQ	FF	OP	DL	1			0			1
			10	FF	OP	DL	SQ	FF	1					OP	FF	SQ	OP	DL	1			0			1
			11	SQ	FF	DL	SQ	OP	1					OP	DL	SQ	FF	OP	1	6		0	0		1	6
			12	DL	SQ	DL	OP	FF	1					OP	DL	FF	SQ	OP	1			0			1
			13	FF	OP	SQ	FF	DL	1					OP	SQ	DL	FF	OP	1			0			1
			14	OP	DL	FF	SQ	OP	1					OP	FF	DL	SQ	OP	1			0			1
			15	SQ	FF	SQ	DL	OP	1					OP	SQ	FF	DL	OP	1			0			1
			16	DL	DL	OP	FF	SQ	1					OP	FF	SQ	DL	OP	1			0			1
6	30.07.2014.	4	1	OP	OP	SQ	DL	FF	1					DL	DL	OP	SQ	FF	1	6	24	0	0	0	1	6	24
			2	DL	OP	FF	DL	SQ	1					DL	DL	OP	FF	SQ	1			0			1
			3	SQ	DL	SQ	OP	FF	1					DL	DL	SQ	OP	FF	1			0			1
			4	FF	SQ	FF	DL	OP	1					DL	DL	FF	OP	SQ	1			0			1
			5	OP	FF	SQ	OP	DL	1					DL	DL	SQ	FF	OP	1			0			1
			6	SQ	SQ	FF	DL	OP	1					DL	DL	FF	SQ	OP	1			0			1
			7	DL	DL	FF	SQ	OP	1					DL	OP	DL	SQ	FF	1	6		0	0		1	6
			8	FF	SQ	OP	FF	DL	1					DL	OP	DL	FF	SQ	1			0			1
			9	OP	DL	SQ	FF	OP	1					DL	SQ	DL	OP	FF	1			0			1
			10	SQ	OP	FF	SQ	DL	1					DL	FF	DL	OP	SQ	1			0			1
			11	FF	DL	SQ	OP	FF	1					DL	SQ	DL	FF	OP	1			0			1
			12	DL	SQ	OP	FF	DL	1					DL	FF	DL	SQ	OP	1			0			1
			13	FF	FF	DL	OP	SQ	1					DL	OP	SQ	DL	FF	1	6		0	0		1	6
			14	OP	DL	OP	SQ	FF	1					DL	OP	FF	DL	SQ	1			0			1
			15	SQ	DL	FF	OP	SQ	1					DL	SQ	OP	DL	FF	1			0			1
			16	DL	SQ	DL	FF	OP	1					DL	FF	OP	DL	SQ	1			0			1
			17	FF	FF	OP	DL	SQ	1					DL	SQ	FF	DL	OP	1			0			1
			18	OP	FF	OP	SQ	DL	1					DL	FF	SQ	DL	OP	1			0			1
			19	SQ	OP	DL	SQ	FF	1					DL	OP	SQ	FF	DL	1	6		0	0		1	6
			20	DL	FF	OP	SQ	DL	1					DL	OP	FF	SQ	DL	1			0			1
			21	FF	SQ	FF	OP	DL	1					DL	SQ	OP	FF	DL	1			0			1
			22	SQ	SQ	DL	FF	OP	1					DL	FF	OP	SQ	DL	1			0			1
			23	OP	SQ	DL	OP	FF	1					DL	SQ	FF	OP	DL	1			0			1
			24	DL	FF	OP	DL	SQ	1					DL	FF	SQ	OP	DL	1			0			1
																					89			7			96

## Sheet: E-V WF case 2 ALT
Session Date	Session Number	Trial Number	Sample	Left ALT	Right Alt	Correct
2011-08-24	3	1	DL	DL	OP	1			Sample	L	R	Correct		Incorrect
		2	SQ	FF	SQ	0			DL	DL	OP	4	7	0	5
		3	FF	SQ	FF	1			DL	OP	DL	3		5
		4	OP	OP	DL	1			OP	OP	DL	4	10	0	2
		5	DL	OP	DL	0			OP	DL	OP	6		2
		6	OP	DL	OP	1			SQ	SQ	FF	1	1	7	11
		7	SQ	SQ	FF	1			SQ	FF	SQ	0		4
		8	FF	FF	SQ	1			FF	FF	SQ	8	12	0	0
		9	DL	OP	DL	1			FF	SQ	FF	4		0
		10	FF	FF	SQ	1						30		18
		11	OP	OP	DL	1
		12	SQ	FF	SQ	0
		13	DL	DL	OP	1			SAMPLE	LEFT	RIGHT
		14	SQ	SQ	FF	0		use of OP	12	12	12
		15	OP	DL	OP	0		use of DL	12	11	12
		16	FF	SQ	FF	1		use of SQ	12	12	12
2011-08-26	2	1	FF	SQ	FF	1		use of FF	12	12	12
		2	OP	OP	DL	1
		3	SQ	FF	SQ	0
		4	DL	OP	DL	0
		5	FF	FF	SQ	1
		6	DL	OP	DL	0
		7	OP	DL	OP	0
		8	FF	FF	SQ	1
		9	SQ	SQ	FF	0
		10	DL	OP	DL	0
		11	FF	FF	SQ	1
		12	SQ	SQ	FF	0
		13	OP	DL	OP	1
		14	SQ	SQ	FF	0
		15	OP	DL	OP	1
		16	DL	OP	DL	0
2011-08-26	3	1	OP	DL	OP	1
		2	SQ	SQ	FF	0
		3	FF	FF	SQ	1
		4	DL	DL	OP	1
		5	SQ	FF	SQ	0
		6	OP	OP	DL	1
		7	FF	FF	SQ	1
		8	DL	OP	DL	1
		9	SQ	SQ	FF	0
		10	DL	OP	DL	1
		11	OP	DL	OP	1
		12	FF	FF	SQ	1
		13	OP	DL	OP	1
		14	FF	SQ	FF	1
		15	SQ	SQ	FF	0
		16	DL	DL	OP	1

## Sheet: E-V FB case 2 ALT 
Session Date	Session Number	Trial Number	Sample	Left ALT	Right ALT	Correct
2011-09-21	2	1	DLF1	DL	OP	1			Sample	L	R	Correct		Incorrect
		2	OPF1	DL	OP	1			DLF1	DL	OP	3	5	3	7
		3	SQF1	SQ	FF	0			DLF1	OP	DL	2		4
		4	FFF1	SQ	FF	1			OPF1	OP	DL	6	12	0	0
		5	SQF1	FF	SQ	0			OPF1	DL	OP	6		0
		6	OPF1	OP	DL	1			SQF1	SQ	FF	0	0	6	12
		7	FFF1	FF	SQ	1			SQF1	FF	SQ	0		6
		8	DLF1	OP	DL	0			FFF1	FF	SQ	5	11	1	1
		9	FFF1	SQ	FF	1			FFF1	SQ	FF	6		0
		10	OPF1	OP	DL	1						28		20
		11	SQF1	FF	SQ	0
		13	SQF1	SQ	FF	0
		14	OPF1	DL	OP	1
		15	DLF1	DL	OP	1
		16	FFF1	FF	SQ	0				SAMPLE	LEFT	RIGHT
		17	DLF1	OP	DL	1			use of OP	0	12	12
2011-09-21	3	1	SQF1	FF	SQ	0			use of DL	0	12	12
		2	OPF1	OP	DL	1			use of SQ	0	12	12
		3	DLF1	OP	DL	1			use of FF	0	12	12
		4	FFF1	FF	SQ	1			use of OPF1	12	0	0
		5	SQF1	SQ	FF	0			use of DLF1	12	0	0
		6	OPF1	DL	OP	1			use of SQF1	12	0	0
		7	DLF1	DL	OP	1			use of FFF1	12	0	0
		8	FFF1	SQ	FF	1
		9	SQF1	SQ	FF	0
		10	FFF1	FF	SQ	1
		11	DLF1	OP	DL	0
		12	OPF1	DL	OP	1			50-50 and ALL together
		13	DLF1	DL	OP	0			Sample	L	R	Correct		Incorrect		Sum
		14	FFF1	SQ	FF	1			DLF1	DL	OP	6	32	6	16	12	48	0.666667
		15	SQF1	FF	SQ	0			DLF1	OP	DL	2		10		12		0.00801083
		16	OPF1	OP	DL	1			OPF1	OP	DL	12		0		12
2011-09-22	2	1	SQF1	FF	SQ	0			OPF1	DL	OP	12		0		12
		2	DLF1	DL	OP	0			SQF1	SQ	FF	0	23	12	25	12	48	0.479167
		3	OPF1	OP	DL	1			SQF1	FF	SQ	0		12		12		0.109984
		4	FFF1	SQ	FF	1			FFF1	FF	SQ	11		1		12
		5	DLF1	OP	DL	0			FFF1	SQ	FF	12		0		12
		6	FFF1	FF	SQ	1
		7	OPF1	DL	OP	1
		8	SQF1	SQ	FF	0
		9	FFF1	FF	SQ	1
		10	DLF1	OP	DL	0
		11	SQF1	FF	SQ	0
		12	DLF1	DL	OP	0
		13	OPF1	DL	OP	1
		14	SQF1	SQ	FF	0
		15	FFF1	SQ	FF	1
		16	OPF1	OP	DL	1

## Sheet: E-V SF case 4 ALT
	Session Date	Session Number	Trial Number	Sample	A	B	D	C	Correct	Picked				Sample	Left	Center	Right		Correct			Incorrect			Sum								Correct	Incorrect	%	P-value
1	24.07.2014.	4	1	FFFF	FF	SQ	DL	OP	1					FFFF	FF	SQ	DL	OP	1	6	24	0	0	0	1	6	24					FF	24	0	1	3.55271e-15
			2	SQFF	FF	OP	DL	SQ	1					FFFF	FF	SQ	OP	DL	1			0			1							SQ	23	1	0.958333	2.55795e-13
			3	OPFF	DL	OP	FF	SQ	1					FFFF	FF	DL	SQ	OP	1			0			1							OP	23	1	0.958333	2.55795e-13
			4	DLFF	DL	SQ	FF	OP	1					FFFF	FF	DL	OP	SQ	1			0			1							DL	15	9	0.625	9.14312e-05
			5	OPFF	FF	DL	OP	SQ	0		SQ			FFFF	FF	OP	SQ	DL	1			0			1								85	11	0.885417	2.48878e-39
			6	FFFF	OP	FF	SQ	DL	1					FFFF	FF	OP	DL	SQ	1			0			1
			7	DLFF	OP	SQ	DL	FF	0		OP			FFFF	SQ	FF	DL	OP	1	6		0	0		1	6
			8	SQFF	SQ	FF	OP	DL	1					FFFF	SQ	FF	OP	DL	1			0			1
			9	DLFF	OP	SQ	FF	DL	1					FFFF	DL	FF	SQ	OP	1			0			1
			10	OPFF	OP	FF	SQ	DL	1					FFFF	OP	FF	SQ	DL	1			0			1
			11	SQFF	DL	SQ	FF	OP	1					FFFF	DL	FF	OP	SQ	1			0			1
			12	FFFF	DL	OP	FF	SQ	1					FFFF	OP	FF	DL	SQ	1			0			1
2	25.07.2014.	2	1	DLFF	FF	DL	OP	SQ	1					FFFF	SQ	DL	FF	OP	1	6		0	0		1	6
			2	OPFF	FF	SQ	DL	OP	1					FFFF	SQ	OP	FF	DL	1			0			1
			3	FFFF	SQ	OP	DL	FF	1					FFFF	DL	SQ	FF	OP	1			0			1
			4	SQFF	DL	OP	SQ	FF	1					FFFF	OP	SQ	FF	DL	1			0			1
			5	FFFF	FF	OP	SQ	DL	1					FFFF	DL	OP	FF	SQ	1			0			1
			6	SQFF	OP	SQ	FF	DL	1					FFFF	OP	DL	FF	SQ	1			0			1
			7	DLFF	SQ	FF	DL	OP	1					FFFF	SQ	DL	OP	FF	1	6		0	0		1	6
			8	OPFF	SQ	OP	FF	DL	1					FFFF	SQ	OP	DL	FF	1			0			1
			9	SQFF	OP	FF	DL	SQ	1					FFFF	DL	SQ	OP	FF	1			0			1
			10	FFFF	SQ	DL	FF	OP	1					FFFF	OP	SQ	DL	FF	1			0			1
			11	OPFF	OP	DL	FF	SQ	1					FFFF	DL	OP	SQ	FF	1			0			1
			12	DLFF	SQ	FF	OP	DL	1					FFFF	OP	DL	SQ	FF	1			0			1
			13	SQFF	DL	FF	SQ	OP	1					SQFF	SQ	FF	DL	OP	1	6	23	0	0	1	1	6	24
			14	DLFF	OP	DL	SQ	FF	0		OP			SQFF	SQ	FF	OP	DL	1			0			1
			15	FFFF	DL	FF	OP	SQ	bad acoustics					SQFF	SQ	DL	FF	OP	1			0			1
3	25.07.2014.	3	1	OPFF	FF	DL	SQ	OP	1					SQFF	SQ	OP	FF	DL	1			0			1
			2	SQFF	SQ	DL	OP	FF	1					SQFF	SQ	DL	OP	FF	1			0			1
			3	OPFF	SQ	FF	OP	DL	1					SQFF	SQ	OP	DL	FF	1			0			1
			4	FFFF	DL	OP	SQ	FF	1					SQFF	FF	SQ	DL	OP	1	5		0	1		1	6
			5	DLFF	DL	FF	OP	SQ	0		OP			SQFF	FF	SQ	OP	DL	1			0			1
			6	SQFF	SQ	OP	DL	FF	1					SQFF	DL	SQ	FF	OP	1			0			1
			7	DLFF	FF	SQ	OP	DL	no acoustics		OP			SQFF	OP	SQ	FF	DL	1			0			1
			8	FFFF	DL	SQ	FF	OP	1					SQFF	DL	SQ	OP	FF	1			0			1
			9	OPFF	SQ	OP	DL	FF	1					SQFF	OP	SQ	DL	FF	0			1			1
			10	SQFF	OP	DL	FF	SQ	1					SQFF	FF	DL	SQ	OP	1	6		0	0		1	6
			11	DLFF	DL	SQ	OP	FF	0		OP			SQFF	FF	OP	SQ	DL	1			0			1
			12	OPFF	DL	FF	OP	SQ	1					SQFF	DL	FF	SQ	OP	1			0			1
			13	SQFF	OP	SQ	DL	FF	0		FF			SQFF	OP	FF	SQ	DL	1			0			1
			14	FFFF	FF	SQ	OP	DL	1					SQFF	DL	OP	SQ	FF	1			0			1
			15	DLFF	FF	DL	SQ	OP	0		OP			SQFF	OP	DL	SQ	FF	1			0			1
			16	FFFF	SQ	DL	OP	FF	1					SQFF	FF	DL	OP	SQ	1	6		0	0		1	6
4	25.07.2014.	4	1	OPFF	OP	FF	DL	SQ	1					SQFF	FF	OP	DL	SQ	1			0			1
			2	SQFF	FF	OP	SQ	DL	1					SQFF	DL	FF	OP	SQ	1			0			1
			3	FFFF	DL	FF	SQ	OP	1					SQFF	OP	FF	DL	SQ	1			0			1
			4	OPFF	SQ	DL	FF	OP	1					SQFF	DL	OP	FF	SQ	1			0			1
			5	DLFF	SQ	OP	DL	FF	0		OP			SQFF	OP	DL	FF	SQ	1			0			1
			6	OPFF	OP	DL	SQ	FF	1					OPFF	OP	DL	SQ	FF	1	6	23	0	0	1	1	6	24
			7	FFFF	OP	DL	FF	SQ	1					OPFF	OP	DL	FF	SQ	1			0			1
			8	SQFF	DL	OP	FF	SQ	1					OPFF	OP	SQ	DL	FF	1			0			1
			9	DLFF	DL	OP	SQ	FF	0		OP			OPFF	OP	FF	DL	SQ	1			0			1
			10	SQFF	FF	SQ	OP	DL	1					OPFF	OP	SQ	FF	DL	1			0			1
			11	FFFF	OP	SQ	DL	FF	1					OPFF	OP	FF	SQ	DL	1			0			1
			12	DLFF	OP	DL	FF	SQ	0		OP			OPFF	DL	OP	SQ	FF	1	6		0	0		1	6
			13	OPFF	SQ	FF	DL	OP	1					OPFF	DL	OP	FF	SQ	1			0			1
			14	FFFF	FF	OP	DL	SQ	1					OPFF	SQ	OP	DL	FF	1			0			1
			15	OPFF	FF	OP	SQ	DL	bad acoustics					OPFF	FF	OP	DL	SQ	1			0			1
			16	SQFF	OP	DL	SQ	FF	1					OPFF	SQ	OP	FF	DL	1			0			1
5	28.07.2014.	2	1	DLFF	FF	OP	SQ	DL	1					OPFF	FF	OP	SQ	DL	1			0			1
			2	FFFF	SQ	FF	OP	DL	1					OPFF	DL	SQ	OP	FF	1	5		0	1		1	6
			3	SQFF	SQ	DL	FF	OP	1					OPFF	DL	FF	OP	SQ	1			0			1
			4	OPFF	SQ	DL	OP	FF	1					OPFF	SQ	DL	OP	FF	1			0			1
			5	DLFF	FF	OP	DL	SQ	0		OP			OPFF	FF	DL	OP	SQ	0			1			1
			6	FFFF	OP	FF	DL	SQ	1					OPFF	SQ	FF	OP	DL	1			0			1
			7	DLFF	FF	SQ	DL	OP	1					OPFF	FF	SQ	OP	DL	1			0			1
			8	SQFF	FF	DL	OP	SQ	1					OPFF	DL	SQ	FF	OP	1	6		0	0		1	6
			9	OPFF	DL	SQ	OP	FF	1					OPFF	DL	FF	SQ	OP	1			0			1
			10	SQFF	SQ	OP	FF	DL	1					OPFF	SQ	DL	FF	OP	1			0			1
			11	DLFF	OP	FF	SQ	DL	1					OPFF	FF	DL	SQ	OP	1			0			1
			12	OPFF	OP	SQ	FF	DL	1					OPFF	SQ	FF	DL	OP	1			0			1
			13	FFFF	FF	DL	SQ	OP	1					OPFF	FF	SQ	DL	OP	1			0			1
			14	OPFF	FF	OP	DL	SQ	1					DLFF	DL	OP	SQ	FF	0	3	15	1	3	9	1	6	24
6	28.07.2014.	3	1	FFFF	OP	DL	SQ	FF	1					DLFF	DL	OP	FF	SQ	1			0			1
			2	SQFF	FF	DL	SQ	OP	1					DLFF	DL	SQ	OP	FF	0			1			1
			3	DLFF	SQ	DL	OP	FF	1					DLFF	DL	FF	OP	SQ	0			1			1
			4	FFFF	OP	SQ	FF	DL	1					DLFF	DL	SQ	FF	OP	1			0			1
			5	OPFF	DL	FF	SQ	OP	1					DLFF	DL	FF	SQ	OP	1			0			1
			6	SQFF	FF	SQ	DL	OP	1					DLFF	OP	DL	SQ	FF	0	3		1	3		1	6
			7	DLFF	DL	OP	FF	SQ	1					DLFF	OP	DL	FF	SQ	0			1			1
			8	OPFF	OP	SQ	DL	FF	1					DLFF	SQ	DL	OP	FF	1			0			1
			9	DLFF	OP	FF	DL	SQ	1					DLFF	FF	DL	OP	SQ	1			0			1
			10	SQFF	DL	SQ	OP	FF	1					DLFF	SQ	DL	FF	OP	1			0			1
			11	FFFF	SQ	FF	DL	OP	1					DLFF	FF	DL	SQ	OP	0			1			1
			12	OPFF	FF	SQ	OP	DL	1					DLFF	OP	SQ	DL	FF	0	3		1	3		1	6
			13	DLFF	DL	FF	SQ	OP	1					DLFF	OP	FF	DL	SQ	1			0			1
			14	SQFF	SQ	FF	DL	OP	1					DLFF	SQ	OP	DL	FF	0			1			1
7	28.07.2014.	4	1	FFFF	SQ	OP	FF	DL	1					DLFF	FF	OP	DL	SQ	0			1			1
			2	OPFF	DL	SQ	FF	OP	1					DLFF	SQ	FF	DL	OP	1			0			1
			3	SQFF	OP	FF	SQ	DL	1					DLFF	FF	SQ	DL	OP	1			0			1
			4	FFFF	DL	SQ	OP	FF	1					DLFF	OP	SQ	FF	DL	1	6		0	0		1	6
			5	DLFF	SQ	OP	FF	DL	1					DLFF	OP	FF	SQ	DL	1			0			1
			6	FFFF	FF	DL	OP	SQ	1					DLFF	SQ	OP	FF	DL	1			0			1
			7	OPFF	DL	OP	SQ	FF	1					DLFF	FF	OP	SQ	DL	1			0			1
			8	SQFF	DL	FF	OP	SQ	1					DLFF	SQ	FF	OP	DL	1			0			1
			9	DLFF	SQ	DL	FF	OP	1					DLFF	FF	SQ	OP	DL	1			0			1
			10	FFFF	DL	FF	OP	SQ	1												85			11			96
			11	DLFF	FF	SQ	OP	DL	1
			12	OPFF	FF	OP	SQ	DL	1
