# Supplementary material for: Possible limitations of dolphin echolocation: a simulation study based on a cross-modal matching experiment
Source: Sci Rep. 2021 Mar 23;11:6689. doi: 10.1038/s41598-021-85063-2 (PMC7988039; doi:10.1038/s41598-021-85063-2)
Supplement: Supplementary file 16 — Supplementary Information 16. [file 41598_2021_85063_MOESM16_ESM.xlsx]

## Sheet: AF_signal
0	-73.4031
1000	-64.6935
2000	-56.8687
3000	-53.2481
4000	-53.5809
5000	-56.7779
6000	-50.8086
7000	-44.6997
8000	-41.8258
9000	-40.9399
10000	-39.6818
11000	-36.2484
12000	-32.637
13000	-29.9695
14000	-27.9165
15000	-25.8335
16000	-23.5193
17000	-21.2514
18000	-19.2006
19000	-17.2659
20000	-15.3358
21000	-13.4963
22000	-11.924
23000	-10.6795
24000	-9.63915
25000	-8.59212
26000	-7.44671
27000	-6.32003
28000	-5.38978
29000	-4.72962
30000	-4.27814
31000	-3.90977
32000	-3.54167
33000	-3.17702
34000	-2.83788
35000	-2.48925
36000	-2.06585
37000	-1.57161
38000	-1.1083
39000	-0.786656
40000	-0.632536
41000	-0.572998
42000	-0.504804
43000	-0.390008
44000	-0.277643
45000	-0.229915
46000	-0.251256
47000	-0.292694
48000	-0.311169
49000	-0.309534
50000	-0.311131
51000	-0.311857
52000	-0.278144
53000	-0.193458
54000	-0.0894457
55000	-0.0178453
56000	0
57000	-0.012536
58000	-0.0199543
59000	-0.0154607
60000	-0.0236501
61000	-0.0662673
62000	-0.135657
63000	-0.204977
64000	-0.25959
65000	-0.310583
66000	-0.375352
67000	-0.452924
68000	-0.52627
69000	-0.589553
70000	-0.667402
71000	-0.802336
72000	-1.02409
73000	-1.33038
74000	-1.69148
75000	-2.06852
76000	-2.42596
77000	-2.72893
78000	-2.94092
79000	-3.04222
80000	-3.0559
81000	-3.04281
82000	-3.05924
83000	-3.11603
84000	-3.17492
85000	-3.18918
86000	-3.15915
87000	-3.14963
88000	-3.25187
89000	-3.52971
90000	-3.98782
91000	-4.56977
92000	-5.18563
93000	-5.76216
94000	-6.28232
95000	-6.7747
96000	-7.26479
97000	-7.73883
98000	-8.15035
99000	-8.45968
100000	-8.66734
101000	-8.80751
102000	-8.91397
103000	-8.99924
104000	-9.06488
105000	-9.12445
106000	-9.2115
107000	-9.36571
108000	-9.61288
109000	-9.95489
110000	-10.3733
111000	-10.8436
112000	-11.3535
113000	-11.9146
114000	-12.557
115000	-13.3104
116000	-14.1852
117000	-15.1684
118000	-16.2347
119000	-17.3715
120000	-18.5994
121000	-19.9749
122000	-21.5664
123000	-23.4127
124000	-25.4705
125000	-27.5547
126000	-29.3201
127000	-30.4438
128000	-30.9784
129000	-31.3463
130000	-31.967
131000	-33.0514
132000	-34.5857
133000	-36.3473
134000	-37.9792
135000	-39.2123
136000	-40.0801
137000	-40.8811
138000	-41.9936
139000	-43.7248
140000	-46.2348
141000	-49.4877
142000	-53.0643
143000	-55.5448
144000	-55.5536
145000	-54.7715
146000	-54.9145
147000	-56.2364
148000	-58.0994
149000	-59.8443
150000	-61.9757
151000	-63.3731
152000	-60.4695
153000	-57.263
154000	-55.9038
155000	-56.1776
156000	-57.5088
157000	-59.2273
158000	-60.7547
159000	-61.206
160000	-59.9667
161000	-58.261
162000	-57.2048
163000	-57.1062
164000	-58.2041
165000	-61.1672
166000	-68.0102
167000	-81.576
168000	-66.9751
169000	-61.5824
170000	-58.0347
171000	-55.3424
172000	-53.8703
173000	-53.9117
174000	-55.4536
175000	-57.876
176000	-59.6955
177000	-60.797
178000	-62.7614
179000	-65.5245
180000	-67.1001
181000	-68.7404
182000	-69.4618
183000	-64.0021
184000	-60.0561
185000	-59.1586
186000	-61.4114
187000	-68.1891
188000	-73.9888
189000	-67.0584
190000	-65.9404
191000	-69.1642
192000	-76.3057
193000	-76.2494
194000	-72.8514
195000	-71.3307
196000	-70.3143
197000	-70.5207
198000	-72.2576
199000	-72.9679
200000	-71.3967
201000	-70.4263
202000	-70.0746
203000	-69.5589
204000	-70.2158
205000	-74.1498
206000	-77.3745
207000	-70.8338
208000	-68.0589
209000	-69.167
210000	-73.2374
211000	-73.1009
212000	-70.3128
213000	-70.9859
214000	-75.0194
215000	-75.5667
216000	-73.194
217000	-75.2606
218000	-85.1117
219000	-78.0013
220000	-73.2586
221000	-73.8866
222000	-76.2513
223000	-73.9716
224000	-72.2527
225000	-74.1018
226000	-77.7289
227000	-75.5475
228000	-73.9271
229000	-75.7386
230000	-76.2069
231000	-72.9552
232000	-72.2281
233000	-74.8847
234000	-76.3679
235000	-73.3192
236000	-73.0362
237000	-77.1157
238000	-78.352
239000	-73.3293
240000	-72.5765
241000	-76.3393
242000	-78.783
243000	-74.078
244000	-73.1765
245000	-76.2798
246000	-77.5776
247000	-74.2288
248000	-74.2488
249000	-78.3334
250000	-77.8783
251000	-73.8928
252000	-74.1321
253000	-78.2222
254000	-77.2171
255000	-73.5887
256000	-74.176
257000	-78.8018
258000	-77.6703
259000	-73.9368
260000	-74.6846
261000	-79.3597
262000	-77.5182
263000	-74.0084
264000	-75.002
265000	-79.545
266000	-77.2235
267000	-74.0965
268000	-75.4528
269000	-80.1036
270000	-77.1554
271000	-74.2708
272000	-75.9519
273000	-80.441
274000	-76.882
275000	-74.3353
276000	-76.3817
277000	-80.7066
278000	-76.656
279000	-74.4281
280000	-76.8902
281000	-81.1638
282000	-76.4887
283000	-74.4348
284000	-77.1071
285000	-81.2271
286000	-76.5322
287000	-74.7149
288000	-77.5826
289000	-80.9937
290000	-76.3605
291000	-74.9625
292000	-78.2668
293000	-81.1145
294000	-76.1832
295000	-75.0473
296000	-78.5753
297000	-80.9181
298000	-76.1352
299000	-75.308
300000	-79.1082
301000	-80.7898
302000	-76.1217
303000	-75.6381
304000	-79.7409
305000	-80.4763
306000	-75.9453
307000	-75.8131
308000	-80.2681
309000	-80.3734
310000	-75.9052
311000	-76.0028
312000	-80.5886
313000	-80.2669
314000	-76.072
315000	-76.454
316000	-80.9666
317000	-79.6316
318000	-75.9401
319000	-76.7937
320000	-81.701
321000	-79.525
322000	-75.9798
323000	-77.1555
324000	-82.1299
325000	-79.1573
326000	-75.8941
327000	-77.395
328000	-82.5595
329000	-79.0903
330000	-76.0005
331000	-77.7109
332000	-82.6406
333000	-78.9237
334000	-76.1953
335000	-78.2009
336000	-82.5853
337000	-78.4836
338000	-76.2278
339000	-78.6784
340000	-82.9056
341000	-78.3073
342000	-76.3487
343000	-79.1826
344000	-83.052
345000	-78.0716
346000	-76.3904
347000	-79.514
348000	-82.9696
349000	-77.9157
350000	-76.5007
351000	-79.8428
352000	-82.8046
353000	-77.8899
354000	-76.8073
355000	-80.4396
356000	-82.5213
357000	-77.7199
358000	-77.0484
359000	-81.0925
360000	-82.2374
361000	-77.4393
362000	-77.0693
363000	-81.3702
364000	-82.1218
365000	-77.5052
366000	-77.4331
367000	-81.9336
368000	-81.6436
369000	-77.3134
370000	-77.6161
371000	-82.4802
372000	-81.5131
373000	-77.2991
374000	-77.8603
375000	-82.8588
376000	-81.288
377000	-77.3463
378000	-78.1764
379000	-83.031
380000	-80.8173
381000	-77.3885
382000	-78.7202
383000	-83.8431
384000	-80.3804
385000	-77.1527
386000	-78.7801
387000	-84.1073
388000	-80.3558
389000	-77.2973
390000	-79.1151
391000	-83.9751
392000	-79.9605
393000	-77.3419
394000	-79.5449
395000	-84.3575
396000	-79.835
397000	-77.4761
398000	-79.9547
399000	-84.2572
400000	-79.5406
401000	-77.5614
402000	-80.3654
403000	-84.1243
404000	-79.2708
405000	-77.6582
406000	-80.8475
407000	-84.2882
408000	-79.2181
409000	-77.8564
410000	-81.1539
411000	-83.4357
412000	-78.8313
413000	-78.0461
414000	-82.0149
415000	-83.5727
416000	-78.5822
417000	-78.0586
418000	-82.4752
419000	-83.7367
420000	-78.5602
421000	-78.1488
422000	-82.5313
423000	-83.3801
424000	-78.6653
425000	-78.5713
426000	-83.0243
427000	-82.7268
428000	-78.4901
429000	-78.8545
430000	-83.6552
431000	-82.4161
432000	-78.3951
433000	-79.1203
434000	-84.1556
435000	-82.0813
436000	-78.317
437000	-79.3672
438000	-84.4273
439000	-81.6301
440000	-78.2257
441000	-79.6958
442000	-85.3019
443000	-81.6634
444000	-78.2877
445000	-79.8783
446000	-84.8482
447000	-81.1067
448000	-78.2616
449000	-80.2176
450000	-85.0421
451000	-80.8634
452000	-78.3399
453000	-80.6168
454000	-85.217
455000	-80.7519
456000	-78.5943
457000	-81.2555
458000	-85.0242
459000	-80.172
460000	-78.4785
461000	-81.6304
462000	-85.2742
463000	-80.0307
464000	-78.5482
465000	-81.91
466000	-84.8311
467000	-79.75
468000	-78.6286
469000	-82.3235
470000	-84.6276
471000	-79.5555
472000	-78.7287
473000	-82.7371
474000	-84.6572
475000	-79.6521
476000	-79.1296
477000	-83.3739
478000	-83.9576
479000	-79.2687
480000	-79.1824
481000	-83.8659
482000	-83.7592
483000	-79.1234
484000	-79.2765
485000	-84.1106
486000	-83.5238
487000	-79.1704
488000	-79.6271
489000	-84.561
490000	-83.0443
491000	-79.0646
492000	-79.8813
493000	-84.851
494000	-82.5176
495000	-78.9372
496000	-80.1652
497000	-85.4297
498000	-82.2739
499000	-78.8724
500000	-80.3375
501000	-85.3845
502000	-81.8898
503000	-78.8832
504000	-80.6915
505000	-85.6429
506000	-81.6483
507000	-78.9884
508000	-81.1863
509000	-85.8786
510000	-81.2864
511000	-78.9915
512000	-81.5744
513000	-85.7558
514000	-80.7704
515000	-78.8322
516000	-81.78
517000	-85.8776
518000	-80.6207
519000	-78.8646
520000	-81.9769
521000	-85.6721
522000	-80.5981
523000	-79.1733
524000	-82.6057
525000	-85.4139
526000	-80.3424
527000	-79.3226
528000	-83.1114
529000	-84.9863
530000	-80.0337
531000	-79.4311
532000	-83.6637
533000	-84.5949
534000	-79.632
535000	-79.3053
536000	-83.9202
537000	-84.9459
538000	-79.8962
539000	-79.706
540000	-84.2091
541000	-84.0541
542000	-79.646
543000	-79.9081
544000	-84.7114
545000	-83.718
546000	-79.5605
547000	-80.1643
548000	-85.1342
549000	-83.3619
550000	-79.5427
551000	-80.5437
552000	-85.6398
553000	-82.846
554000	-79.3778
555000	-80.7797
556000	-85.9448
557000	-82.3212
558000	-79.1421
559000	-80.8566
560000	-86.2378
561000	-82.2381
562000	-79.2044
563000	-81.0504
564000	-85.9086
565000	-82.0183
566000	-79.534
567000	-81.9304
568000	-86.1243
569000	-81.1613
570000	-79.0867
571000	-81.9076
572000	-86.479
573000	-81.1738
574000	-79.1769
575000	-82.0629
576000	-85.9337
577000	-81.0123
578000	-79.4642
579000	-82.7889
580000	-85.7094
581000	-80.5332
582000	-79.3664
583000	-83.1381
584000	-85.9643
585000	-80.5753
586000	-79.6018
587000	-83.498
588000	-85.2097
589000	-80.2442
590000	-79.7076
591000	-83.9929
592000	-84.9645
593000	-80.1228
594000	-79.9535
595000	-84.642
596000	-84.5675
597000	-79.85
598000	-79.975
599000	-84.7565
600000	-83.9696
601000	-79.6396
602000	-80.0929
603000	-84.9958
604000	-83.468
605000	-79.4606
606000	-80.2453
607000	-85.4918
608000	-83.4937
609000	-79.6574
610000	-80.7886
611000	-86.1168
612000	-82.8654
613000	-79.3538
614000	-80.7714
615000	-86.0064
616000	-82.518
617000	-79.3413
618000	-81.0256
619000	-85.9972
620000	-82.1687
621000	-79.4107
622000	-81.5076
623000	-86.2986
624000	-81.7719

## Sheet: WF_signal
0	-51.3264
1000	-52.6695
2000	-57.2093
3000	-67.9599
4000	-73.0789
5000	-67.5587
6000	-71.1186
7000	-74.3284
8000	-69.848
9000	-69.6172
10000	-67.9216
11000	-63.5728
12000	-60.4117
13000	-56.3768
14000	-51.4703
15000	-47.5197
16000	-44.9025
17000	-43.3857
18000	-42.7126
19000	-42.8301
20000	-43.985
21000	-46.629
22000	-50.6855
23000	-51.4784
24000	-45.7863
25000	-38.7078
26000	-32.4803
27000	-27.6928
28000	-24.3102
29000	-22.1727
30000	-21.0875
31000	-20.7562
32000	-20.6959
33000	-20.4743
34000	-20.2578
35000	-20.7613
36000	-22.8882
37000	-28.2963
38000	-39.6402
39000	-27.8495
40000	-22.2228
41000	-19.6093
42000	-18.0688
43000	-16.4921
44000	-14.676
45000	-13.1541
46000	-12.3968
47000	-12.6097
48000	-13.8466
49000	-16.0359
50000	-18.8728
51000	-21.8595
52000	-25.1221
53000	-29.6499
54000	-30.1332
55000	-24.2696
56000	-20.2979
57000	-18.0403
58000	-16.4944
59000	-14.787
60000	-12.7332
61000	-10.8039
62000	-9.4333
63000	-8.81667
64000	-9.04035
65000	-10.2071
66000	-12.5563
67000	-16.695
68000	-23.6382
69000	-22.7309
70000	-16.0874
71000	-12.2711
72000	-10.1969
73000	-9.30343
74000	-9.32753
75000	-10.0786
76000	-11.2945
77000	-12.5504
78000	-13.441
79000	-14.0462
80000	-14.9218
81000	-16.7011
82000	-20.1509
83000	-27.3185
84000	-39.5231
85000	-24.1965
86000	-18.3714
87000	-14.9988
88000	-12.7788
89000	-11.3094
90000	-10.4697
91000	-10.2569
92000	-10.7302
93000	-12.0011
94000	-14.2626
95000	-17.8949
96000	-23.8671
97000	-35.9127
98000	-32.5754
99000	-25.5645
100000	-22.26
101000	-20.0068
102000	-18.0551
103000	-16.3301
104000	-14.9722
105000	-14.1111
106000	-13.8297
107000	-14.1951
108000	-15.2997
109000	-17.3206
110000	-20.6589
111000	-26.4739
112000	-41.3094
113000	-32.5773
114000	-25.2701
115000	-22.1907
116000	-20.926
117000	-20.8138
118000	-21.5723
119000	-23.051
120000	-25.1633
121000	-27.8601
122000	-31.0726
123000	-34.5442
124000	-37.6484
125000	-39.953
126000	-42.1573
127000	-45.3916
128000	-49.7391
129000	-49.7279
130000	-45.5017
131000	-42.4251
132000	-40.737
133000	-40.1532
134000	-40.5226
135000	-41.7768
136000	-43.9031
137000	-46.9982
138000	-51.4806
139000	-58.8429
140000	-72.6748
141000	-61.7132
142000	-57.4153
143000	-56.5977
144000	-57.9287
145000	-61.1203
146000	-66.2753
147000	-73.9138
148000	-82.3687
149000	-72.7644
150000	-65.2649
151000	-60.7698
152000	-58.5692
153000	-58.5868
154000	-61.3582
155000	-69.506
156000	-79.0935
157000	-66.179
158000	-63.0646
159000	-60.9917
160000	-57.97
161000	-55.7522
162000	-55.6071
163000	-58.3405
164000	-65.8418
165000	-66.1878
166000	-59.6489
167000	-58.1765
168000	-60.3453
169000	-65.0249
170000	-62.8637
171000	-58.7721
172000	-57.4874
173000	-58.5851
174000	-61.8124
175000	-66.4808
176000	-68.7549
177000	-66.6796
178000	-63.0425
179000	-59.5717
180000	-57.5672
181000	-57.6556
182000	-60.478
183000	-66.0659
184000	-63.5676
185000	-59.1888
186000	-58.3075
187000	-60.489
188000	-64.883
189000	-65.6537
190000	-64.3009
191000	-66.779
192000	-78.0711
193000	-71.1666
194000	-64.7412
195000	-63.5345
196000	-65.3683
197000	-70.0913
198000	-74.2419
199000	-67.1816
200000	-62.1978
201000	-60.307
202000	-61.2937
203000	-65.5463
204000	-68.7522
205000	-64.6643
206000	-63.6242
207000	-67.6662
208000	-83.0472
209000	-68.4118
210000	-64.2803
211000	-65.1903
212000	-69.8018
213000	-71.5235
214000	-69.1225
215000	-70.1922
216000	-71.9827
217000	-68.7982
218000	-67.181
219000	-69.2814
220000	-72.9353
221000	-69.9112
222000	-67.7661
223000	-69.1183
224000	-71.3899
225000	-69.5661
226000	-68.3969
227000	-70.2209
228000	-71.896
229000	-69.4867
230000	-68.642
231000	-70.9595
232000	-72.2838
233000	-69.1645
234000	-68.2108
235000	-70.5579
236000	-72.6612
237000	-69.947
238000	-68.9398
239000	-71.0101
240000	-72.3478
241000	-69.8406
242000	-69.137
243000	-71.2668
244000	-72.3981
245000	-70.0874
246000	-69.6183
247000	-71.719
248000	-72.2311
249000	-69.9414
250000	-69.6869
251000	-71.8003
252000	-72.2019
253000	-70.1997
254000	-70.2423
255000	-72.36
256000	-72.1555
257000	-70.1705
258000	-70.4958
259000	-72.7399
260000	-72.1949
261000	-70.2199
262000	-70.7231
263000	-72.9868
264000	-72.1799
265000	-70.2839
266000	-70.9533
267000	-73.2107
268000	-72.219
269000	-70.4493
270000	-71.3065
271000	-73.5308
272000	-72.2609
273000	-70.5645
274000	-71.5289
275000	-73.5849
276000	-72.1787
277000	-70.6995
278000	-71.885
279000	-73.8808
280000	-72.2432
281000	-70.8617
282000	-72.156
283000	-73.9505
284000	-72.204
285000	-71.0263
286000	-72.4903
287000	-74.081
288000	-72.1731
289000	-71.1674
290000	-72.7985
291000	-74.2386
292000	-72.2284
293000	-71.3738
294000	-73.1042
295000	-74.2658
296000	-72.1973
297000	-71.5433
298000	-73.4037
299000	-74.3072
300000	-72.1888
301000	-71.7195
302000	-73.6946
303000	-74.3548
304000	-72.2234
305000	-71.9324
306000	-73.964
307000	-74.2777
308000	-72.1529
309000	-72.0632
310000	-74.2244
311000	-74.3781
312000	-72.2831
313000	-72.3512
314000	-74.5423
315000	-74.403
316000	-72.3562
317000	-72.5747
318000	-74.6617
319000	-74.1679
320000	-72.2896
321000	-72.778
322000	-74.9603
323000	-74.1867
324000	-72.3327
325000	-72.9684
326000	-75.1486
327000	-74.2009
328000	-72.4587
329000	-73.2584
330000	-75.3859
331000	-74.2191
332000	-72.603
333000	-73.5715
334000	-75.5784
335000	-74.1619
336000	-72.686
337000	-73.8149
338000	-75.6618
339000	-74.0548
340000	-72.7496
341000	-74.0518
342000	-75.7639
343000	-74.0101
344000	-72.8672
345000	-74.3299
346000	-75.8836
347000	-74.0032
348000	-73.0235
349000	-74.6166
350000	-75.9026
351000	-73.8927
352000	-73.0931
353000	-74.8459
354000	-76.0029
355000	-73.955
356000	-73.3174
357000	-75.1553
358000	-75.9804
359000	-73.8738
360000	-73.4271
361000	-75.3664
362000	-75.9369
363000	-73.8332
364000	-73.5697
365000	-75.5832
366000	-75.8939
367000	-73.8225
368000	-73.7402
369000	-75.7856
370000	-75.7966
371000	-73.7891
372000	-73.9133
373000	-76.0353
374000	-75.8204
375000	-73.8807
376000	-74.1928
377000	-76.2867
378000	-75.6776
379000	-73.7979
380000	-74.3056
381000	-76.4385
382000	-75.6458
383000	-73.8721
384000	-74.5594
385000	-76.6402
386000	-75.5396
387000	-73.8398
388000	-74.6694
389000	-76.7215
390000	-75.5465
391000	-74.0106
392000	-74.984
393000	-76.8071
394000	-75.3524
395000	-73.9942
396000	-75.1631
397000	-76.8938
398000	-75.3027
399000	-74.1177
400000	-75.4714
401000	-77.0296
402000	-75.2257
403000	-74.1821
404000	-75.6807
405000	-77.0516
406000	-75.1436
407000	-74.281
408000	-75.9311
409000	-77.0602
410000	-75.0172
411000	-74.3094
412000	-76.0978
413000	-77.0935
414000	-75.0203
415000	-74.4521
416000	-76.3008
417000	-77.0538
418000	-75.0067
419000	-74.6319
420000	-76.5484
421000	-76.9931
422000	-74.9615
423000	-74.7884
424000	-76.7671
425000	-76.9225
426000	-74.9598
427000	-75.0355
428000	-77.0964
429000	-76.7992
430000	-74.768
431000	-74.9914
432000	-77.1228
433000	-76.7601
434000	-74.8629
435000	-75.2775
436000	-77.4155
437000	-76.7232
438000	-74.8749
439000	-75.4575
440000	-77.5538
441000	-76.5805
442000	-74.8103
443000	-75.5091
444000	-77.4905
445000	-76.4224
446000	-74.8881
447000	-75.8361
448000	-77.7892
449000	-76.4178
450000	-74.9536
451000	-76.0319
452000	-77.8114
453000	-76.2564
454000	-74.9735
455000	-76.2398
456000	-77.8808
457000	-76.1334
458000	-74.9859
459000	-76.4015
460000	-77.9485
461000	-76.1455
462000	-75.1635
463000	-76.6815
464000	-77.884
465000	-75.9391
466000	-75.1684
467000	-76.8618
468000	-77.8763
469000	-75.8467
470000	-75.2435
471000	-77.0809
472000	-77.9134
473000	-75.8181
474000	-75.3405
475000	-77.2035
476000	-77.7762
477000	-75.7624
478000	-75.5263
479000	-77.5197
480000	-77.7862
481000	-75.7167
482000	-75.6249
483000	-77.6068
484000	-77.5647
485000	-75.5908
486000	-75.7071
487000	-77.7019
488000	-77.3728
489000	-75.4952
490000	-75.83
491000	-77.8777
492000	-77.2794
493000	-75.4512
494000	-75.9602
495000	-78.049
496000	-77.2787
497000	-75.5492
498000	-76.2379
499000	-78.2783
500000	-77.2024
501000	-75.5585
502000	-76.4004
503000	-78.3006
504000	-76.9811
505000	-75.5081
506000	-76.5865
507000	-78.5218
508000	-77.0127
509000	-75.6081
510000	-76.7708
511000	-78.4482
512000	-76.7793
513000	-75.5884
514000	-76.9595
515000	-78.5404
516000	-76.7194
517000	-75.6528
518000	-77.1115
519000	-78.4188
520000	-76.5303
521000	-75.6938
522000	-77.3442
523000	-78.4644
524000	-76.4542
525000	-75.7712
526000	-77.5154
527000	-78.3257
528000	-76.2649
529000	-75.807
530000	-77.7711
531000	-78.439
532000	-76.2657
533000	-75.9141
534000	-77.9438
535000	-78.3851
536000	-76.2108
537000	-75.9861
538000	-77.992
539000	-78.1767
540000	-76.1281
541000	-76.0991
542000	-78.0876
543000	-77.9781
544000	-76.0724
545000	-76.305
546000	-78.3572
547000	-77.8792
548000	-75.9972
549000	-76.4285
550000	-78.4995
551000	-77.7066
552000	-75.8738
553000	-76.4786
554000	-78.6167
555000	-77.7244
556000	-75.9992
557000	-76.7505
558000	-78.7184
559000	-77.4541
560000	-75.8404
561000	-76.7703
562000	-78.7579
563000	-77.4383
564000	-75.9657
565000	-77.0288
566000	-78.838
567000	-77.3295
568000	-76.0372
569000	-77.2452
570000	-78.7438
571000	-77.0145
572000	-75.9659
573000	-77.4794
574000	-78.9896
575000	-77.0177
576000	-75.9902
577000	-77.5135
578000	-78.7766
579000	-76.8565
580000	-76.0729
581000	-77.7467
582000	-78.7605
583000	-76.7694
584000	-76.1959
585000	-78.0089
586000	-78.6513
587000	-76.508
588000	-76.0814
589000	-78.0102
590000	-78.5913
591000	-76.5341
592000	-76.2795
593000	-78.2347
594000	-78.4523
595000	-76.4195
596000	-76.375
597000	-78.3618
598000	-78.201
599000	-76.202
600000	-76.3811
601000	-78.5294
602000	-78.2278
603000	-76.2346
604000	-76.5237
605000	-78.6131
606000	-78.0644
607000	-76.2048
608000	-76.6963
609000	-78.7767
610000	-77.9554
611000	-76.1855
612000	-76.8236
613000	-78.742
614000	-77.6383
615000	-76.0482
616000	-76.9
617000	-78.7613
618000	-77.4664
619000	-76.0425
620000	-77.1285
621000	-78.9447
622000	-77.36
623000	-76.0104
624000	-77.2517

## Sheet: FB_signal
0	-60.4107
1000	-59.4041
2000	-57.9195
3000	-57.0692
4000	-56.2388
5000	-54.2449
6000	-50.6849
7000	-46.5851
8000	-43.1113
9000	-40.6812
10000	-38.9461
11000	-36.7539
12000	-33.4521
13000	-30.0072
14000	-27.2529
15000	-25.2421
16000	-23.5393
17000	-21.5849
18000	-19.2954
19000	-17.08
20000	-15.2574
21000	-13.8313
22000	-12.588
23000	-11.3022
24000	-9.93653
25000	-8.61843
26000	-7.45505
27000	-6.4498
28000	-5.56521
29000	-4.81855
30000	-4.29581
31000	-4.07376
32000	-4.12784
33000	-4.29391
34000	-4.35709
35000	-4.26534
36000	-4.20492
37000	-4.40476
38000	-4.932
39000	-5.63191
40000	-6.24276
41000	-6.68924
42000	-7.20414
43000	-8.05957
44000	-9.27282
45000	-10.5117
46000	-11.384
47000	-12.0273
48000	-13.0078
49000	-14.7376
50000	-17.1978
51000	-19.59
52000	-20.0033
53000	-17.5653
54000	-13.9758
55000	-10.6724
56000	-8.10475
57000	-6.27176
58000	-4.99906
59000	-4.05425
60000	-3.26294
61000	-2.61492
62000	-2.24851
63000	-2.33522
64000	-2.98959
65000	-4.22726
66000	-5.92022
67000	-7.7498
68000	-9.30267
69000	-10.3359
70000	-10.6756
71000	-9.94682
72000	-8.21749
73000	-6.22963
74000	-4.5577
75000	-3.36651
76000	-2.59709
77000	-2.10784
78000	-1.76373
79000	-1.50158
80000	-1.34176
81000	-1.3396
82000	-1.52532
83000	-1.87284
84000	-2.30506
85000	-2.73358
86000	-3.11615
87000	-3.48413
88000	-3.90877
89000	-4.43971
90000	-5.06501
91000	-5.71009
92000	-6.27474
93000	-6.69643
94000	-6.99784
95000	-7.27311
96000	-7.62552
97000	-8.10755
98000	-8.68976
99000	-9.25978
100000	-9.66161
101000	-9.7833
102000	-9.64181
103000	-9.37372
104000	-9.14165
105000	-9.05408
106000	-9.14187
107000	-9.37418
108000	-9.69322
109000	-10.0552
110000	-10.4614
111000	-10.9629
112000	-11.6399
113000	-12.5689
114000	-13.794
115000	-15.3064
116000	-17.0313
117000	-18.8298
118000	-20.5331
119000	-22.024
120000	-23.3195
121000	-24.5598
122000	-25.904
123000	-27.4357
124000	-29.1374
125000	-30.9333
126000	-32.7842
127000	-34.7746
128000	-37.1123
129000	-39.9971
130000	-43.2778
131000	-45.9131
132000	-47.0396
133000	-47.8014
134000	-49.2304
135000	-51.2078
136000	-53.0848
137000	-54.3505
138000	-54.6418
139000	-54.3243
140000	-54.5353
141000	-55.5858
142000	-56.1855
143000	-55.5332
144000	-55.1554
145000	-55.7624
146000	-56.5114
147000	-56.6047
148000	-56.2929
149000	-55.0304
150000	-52.8786
151000	-51.433
152000	-51.578
153000	-53.2976
154000	-55.5178
155000	-56.8269
156000	-58.8576
157000	-65.6463
158000	-74.4554
159000	-61.7395
160000	-58.9888
161000	-59.3407
162000	-58.7535
163000	-56.5571
164000	-55.8404
165000	-57.5111
166000	-60.2487
167000	-59.4386
168000	-57.5195
169000	-57.838
170000	-61.1536
171000	-69.6792
172000	-71.2221
173000	-62.1286
174000	-58.3969
175000	-57.4475
176000	-59.0755
177000	-63.9694
178000	-68.8676
179000	-64.1908
180000	-62.167
181000	-63.6218
182000	-67.7785
183000	-70.8599
184000	-70.6094
185000	-72.4816
186000	-78.6806
187000	-87.0793
188000	-78.0744
189000	-72.3035
190000	-69.9123
191000	-71.165
192000	-78.0505
193000	-77.8124
194000	-71.3049
195000	-71.2435
196000	-78.5986
197000	-84.7832
198000	-74.5005
199000	-76.7781
200000	-83.7708
201000	-68.677
202000	-63.9177
203000	-63.2529
204000	-65.9956
205000	-73.0405
206000	-83.3907
207000	-84.6891
208000	-87.6307
209000	-73.5769
210000	-69.5524
211000	-70.7833
212000	-79.3229
213000	-78.4148
214000	-72.0185
215000	-73.4934
216000	-83.4433
217000	-73.7304
218000	-69.2975
219000	-70.8648
220000	-82.3197
221000	-77.4897
222000	-70.8862
223000	-72.0339
224000	-82.2262
225000	-77.0918
226000	-71.6208
227000	-73.5053
228000	-84.6874
229000	-74.8851
230000	-70.5687
231000	-72.5331
232000	-83.3948
233000	-76.8243
234000	-72.2021
235000	-74.7223
236000	-85.69
237000	-75.1764
238000	-71.7311
239000	-74.6631
240000	-85.1807
241000	-75.6783
242000	-72.7081
243000	-76.4477
244000	-83.8808
245000	-74.5233
246000	-72.6373
247000	-77.488
248000	-83.3082
249000	-73.7198
250000	-72.3145
251000	-77.779
252000	-85.0855
253000	-74.0986
254000	-72.8623
255000	-78.9219
256000	-83.4039
257000	-73.829
258000	-73.0871
259000	-79.8325
260000	-82.4907
261000	-73.7523
262000	-73.4539
263000	-81.0172
264000	-81.4941
265000	-73.6302
266000	-73.7863
267000	-82.2712
268000	-80.8309
269000	-73.628
270000	-74.2156
271000	-83.6042
272000	-79.9413
273000	-73.5518
274000	-74.5731
275000	-84.7251
276000	-79.3784
277000	-73.6799
278000	-75.2357
279000	-87.1303
280000	-78.5761
281000	-73.5474
282000	-75.5335
283000	-88.3602
284000	-78.2822
285000	-73.7251
286000	-76.1352
287000	-89.0181
288000	-77.7424
289000	-73.8608
290000	-76.8611
291000	-90.8932
292000	-77.2753
293000	-73.9235
294000	-77.4067
295000	-90.8619
296000	-77.0474
297000	-74.2135
298000	-78.35
299000	-89.9409
300000	-76.5226
301000	-74.2592
302000	-78.9931
303000	-89.2263
304000	-76.3053
305000	-74.4577
306000	-79.7105
307000	-87.7811
308000	-76.2067
309000	-74.8626
310000	-80.9808
311000	-86.0794
312000	-75.8091
313000	-74.9571
314000	-81.7031
315000	-85.281
316000	-75.8232
317000	-75.4114
318000	-83.0568
319000	-83.8323
320000	-75.6103
321000	-75.7235
322000	-84.3889
323000	-82.6731
324000	-75.3711
325000	-75.9031
326000	-85.3168
327000	-82.2329
328000	-75.5149
329000	-76.4969
330000	-87.1929
331000	-81.3108
332000	-75.4476
333000	-76.9452
334000	-88.9887
335000	-80.6066
336000	-75.4432
337000	-77.4458
338000	-90.5402
339000	-79.8644
340000	-75.4051
341000	-77.939
342000	-92.6434
343000	-79.353
344000	-75.4187
345000	-78.4067
346000	-93.45
347000	-79.0292
348000	-75.6117
349000	-79.1599
350000	-93.1552
351000	-78.501
352000	-75.6808
353000	-79.838
354000	-92.4463
355000	-78.086
356000	-75.7476
357000	-80.4273
358000	-91.4197
359000	-77.9327
360000	-76.0475
361000	-81.4308
362000	-89.7624
363000	-77.6113
364000	-76.2247
365000	-82.2688
366000	-88.063
367000	-77.3803
368000	-76.4822
369000	-83.3333
370000	-86.7866
371000	-77.1983
372000	-76.7752
373000	-84.4903
374000	-85.5055
375000	-77.0399
376000	-77.1345
377000	-86.0581
378000	-84.2029
379000	-76.7065
380000	-77.2006
381000	-86.7263
382000	-83.8326
383000	-76.8925
384000	-77.8292
385000	-88.6861
386000	-82.7527
387000	-76.782
388000	-78.2647
389000	-90.5974
390000	-81.9174
391000	-76.7071
392000	-78.7199
393000	-92.5099
394000	-81.1
395000	-76.5628
396000	-79.0317
397000	-94.2781
398000	-80.7746
399000	-76.7015
400000	-79.6571
401000	-95.6254
402000	-80.2646
403000	-76.771
404000	-80.2497
405000	-95.6543
406000	-79.9278
407000	-77.0127
408000	-81.212
409000	-93.2352
410000	-79.099
411000	-76.8163
412000	-81.5764
413000	-93.6069
414000	-79.0092
415000	-77.0492
416000	-82.3289
417000	-91.5193
418000	-78.7959
419000	-77.3059
420000	-83.23
421000	-89.5924
422000	-78.6059
423000	-77.6685
424000	-84.5907
425000	-87.7391
426000	-78.2151
427000	-77.8307
428000	-85.7592
429000	-86.4092
430000	-77.8879
431000	-77.9289
432000	-86.6556
433000	-85.6856
434000	-77.8246
435000	-78.2267
436000	-87.6506
437000	-84.8987
438000	-77.9044
439000	-78.8258
440000	-89.7092
441000	-83.575
442000	-77.6161
443000	-79.0412
444000	-91.3004
445000	-83.1685
446000	-77.7627
447000	-79.7454
448000	-93.8843
449000	-81.9426
450000	-77.3813
451000	-79.7825
452000	-95.4429
453000	-81.9623
454000	-77.7328
455000	-80.6521
456000	-95.6478
457000	-81.0467
458000	-77.6365
459000	-81.2228
460000	-97.2791
461000	-80.512
462000	-77.5804
463000	-81.618
464000	-95.5004
465000	-80.2379
466000	-77.7856
467000	-82.4607
468000	-93.2845
469000	-79.7178
470000	-77.7912
471000	-83.061
472000	-92.6755
473000	-79.6294
474000	-78.1283
475000	-84.1606
476000	-90.2496
477000	-79.2163
478000	-78.2691
479000	-85.1269
480000	-88.4793
481000	-78.8209
482000	-78.328
483000	-85.9238
484000	-87.8314
485000	-78.7929
486000	-78.6899
487000	-87.1283
488000	-86.5912
489000	-78.6946
490000	-79.1298
491000	-88.8826
492000	-85.1154
493000	-78.3386
494000	-79.2739
495000	-90.165
496000	-84.3659
497000	-78.2264
498000	-79.5815
499000	-91.9494
500000	-83.8613
501000	-78.2623
502000	-80.0432
503000	-93.4288
504000	-83.148
505000	-78.3
506000	-80.647
507000	-95.8234
508000	-82.3782
509000	-78.2514
510000	-81.2029
511000	-97.6128
512000	-81.6154
513000	-78.0946
514000	-81.5119
515000	-97.2942
516000	-81.2823
517000	-78.2456
518000	-82.2541
519000	-95.8518
520000	-80.7001
521000	-78.2221
522000	-82.7968
523000	-94.4759
524000	-80.3836
525000	-78.3814
526000	-83.6628
527000	-93.0336
528000	-79.9899
529000	-78.4323
530000	-84.248
531000	-91.4833
532000	-79.8788
533000	-78.8169
534000	-85.6818
535000	-89.5526
536000	-79.3803
537000	-78.7863
538000	-86.2183
539000	-88.633
540000	-79.3781
541000	-79.2347
542000	-87.7239
543000	-86.8866
544000	-79.0308
545000	-79.4206
546000	-88.9147
547000	-85.6922
548000	-78.7831
549000	-79.6518
550000	-90.6342
551000	-85.1183
552000	-78.7445
553000	-80.0356
554000	-91.8727
555000	-84.0436
556000	-78.5886
557000	-80.4292
558000	-94.3731
559000	-83.2216
560000	-78.3625
561000	-80.5689
562000	-95.3084
563000	-83.0488
564000	-78.6424
565000	-81.4228
566000	-98.0862
567000	-82.176
568000	-78.5066
569000	-81.859
570000	-98.3462
571000	-81.6177
572000	-78.4987
573000	-82.4225
574000	-97.4242
575000	-81.0761
576000	-78.4447
577000	-82.8389
578000	-96.346
579000	-80.919
580000	-78.7305
581000	-83.8132
582000	-93.1897
583000	-80.3403
584000	-78.7232
585000	-84.4748
586000	-91.9571
587000	-80.1326
588000	-78.9852
589000	-85.6208
590000	-89.8654
591000	-79.6222
592000	-78.9256
593000	-86.0507
594000	-88.9893
595000	-79.6468
596000	-79.4123
597000	-87.7145
598000	-87.2402
599000	-79.2287
600000	-79.5242
601000	-89.0469
602000	-86.4804
603000	-79.0678
604000	-79.7333
605000	-89.866
606000	-85.5808
607000	-79.0798
608000	-80.3175
609000	-92.477
610000	-84.1699
611000	-78.5886
612000	-80.2224
613000	-93.5014
614000	-84.2306
615000	-78.9106
616000	-80.9996
617000	-95.4506
618000	-83.104
619000	-78.7048
620000	-81.3543
621000	-97.7531
622000	-82.645
623000	-78.7815
624000	-81.9919

## Sheet: SF_signal
0	-62.787
1000	-60.8691
2000	-57.772
3000	-55.8728
4000	-55.6005
5000	-54.8
6000	-50.262
7000	-45.589
8000	-42.6464
9000	-41.1063
10000	-39.5353
11000	-36.4709
12000	-32.9238
13000	-30.096
14000	-28.0044
15000	-26.0556
16000	-23.7767
17000	-21.3832
18000	-19.31
19000	-17.6434
20000	-16.1207
21000	-14.4494
22000	-12.6514
23000	-10.972
24000	-9.55832
25000	-8.36725
26000	-7.28755
27000	-6.29642
28000	-5.48407
29000	-4.93526
30000	-4.61753
31000	-4.37647
32000	-4.05639
33000	-3.64026
34000	-3.21437
35000	-2.81053
36000	-2.36077
37000	-1.81991
38000	-1.27486
39000	-0.874356
40000	-0.682986
41000	-0.623046
42000	-0.545252
43000	-0.379214
44000	-0.19717
45000	-0.103824
46000	-0.109891
47000	-0.132041
48000	-0.100678
49000	-0.0413452
50000	-0.0217025
51000	-0.0469314
52000	-0.0478398
53000	0.0218245
54000	0.10717
55000	0.106952
56000	-0.0126397
57000	-0.178176
58000	-0.283531
59000	-0.307859
60000	-0.329421
61000	-0.414776
62000	-0.531375
63000	-0.58423
64000	-0.537472
65000	-0.46803
66000	-0.477007
67000	-0.580876
68000	-0.701643
69000	-0.760306
70000	-0.778543
71000	-0.86794
72000	-1.12944
73000	-1.57962
74000	-2.149
75000	-2.73625
76000	-3.27119
77000	-3.7102
78000	-3.96016
79000	-3.86959
80000	-3.38993
81000	-2.69882
82000	-2.06768
83000	-1.68212
84000	-1.59861
85000	-1.77926
86000	-2.14024
87000	-2.59873
88000	-3.10551
89000	-3.643
90000	-4.19422
91000	-4.72125
92000	-5.18698
93000	-5.60318
94000	-6.04313
95000	-6.59158
96000	-7.275
97000	-8.0211
98000	-8.67496
99000	-9.0883
100000	-9.227
101000	-9.17625
102000	-9.04809
103000	-8.91573
104000	-8.81791
105000	-8.78907
106000	-8.87152
107000	-9.10104
108000	-9.48359
109000	-9.98336
110000	-10.5328
111000	-11.0658
112000	-11.5591
113000	-12.0518
114000	-12.6241
115000	-13.3532
116000	-14.276
117000	-15.3744
118000	-16.5861
119000	-17.8406
120000	-19.1083
121000	-20.43
122000	-21.9012
123000	-23.6211
124000	-25.6235
125000	-27.7984
126000	-29.8419
127000	-31.384
128000	-32.3263
129000	-32.9414
130000	-33.5959
131000	-34.5327
132000	-35.8149
133000	-37.3513
134000	-39.0283
135000	-40.8747
136000	-43.0004
137000	-45.3199
138000	-47.4729
139000	-49.2415
140000	-50.7801
141000	-52.2562
142000	-53.8425
143000	-55.6281
144000	-56.8987
145000	-57.1082
146000	-57.5416
147000	-59.0333
148000	-60.4208
149000	-60.7332
150000	-61.6083
151000	-61.8569
152000	-58.8683
153000	-56.6757
154000	-57.3164
155000	-61.4872
156000	-65.7886
157000	-61.7592
158000	-60.0296
159000	-59.8533
160000	-57.5357
161000	-55.1091
162000	-54.9252
163000	-57.6299
164000	-64.1438
165000	-75.4458
166000	-74.0493
167000	-63.4344
168000	-56.4575
169000	-53.0169
170000	-52.4133
171000	-54.6689
172000	-61.0632
173000	-77.0401
174000	-65.5887
175000	-62.8
176000	-63.121
177000	-62.9777
178000	-62.8465
179000	-63.8734
180000	-63.438
181000	-61.2346
182000	-60.684
183000	-62.875
184000	-66.8308
185000	-66.723
186000	-65.514
187000	-67.4609
188000	-70.7914
189000	-69.1707
190000	-68.4375
191000	-72.8251
192000	-88.7235
193000	-74.1924
194000	-71.6892
195000	-75.7881
196000	-83.6718
197000	-77.2628
198000	-78.5982
199000	-84.6936
200000	-72.4938
201000	-68.0973
202000	-67.5921
203000	-68.8277
204000	-68.9605
205000	-68.7258
206000	-71.3206
207000	-81.4959
208000	-80.3893
209000	-72.9376
210000	-72.7675
211000	-77.269
212000	-80.0431
213000	-74.2801
214000	-70.6619
215000	-68.9858
216000	-69.5378
217000	-73.8828
218000	-80.2081
219000	-71.6699
220000	-68.373
221000	-69.809
222000	-77.4242
223000	-77.4682
224000	-71.0666
225000	-71.1665
226000	-76.9469
227000	-77.8267
228000	-72.3503
229000	-72.4803
230000	-76.9322
231000	-75.6677
232000	-72.2103
233000	-73.4797
234000	-78.9247
235000	-75.3006
236000	-71.9119
237000	-73.7281
238000	-80.8045
239000	-75.8594
240000	-72.0884
241000	-73.7537
242000	-80.0255
243000	-76.351
244000	-73.1532
245000	-75.3188
246000	-79.9616
247000	-74.9204
248000	-72.7518
249000	-75.7505
250000	-80.4536
251000	-74.5474
252000	-72.6085
253000	-75.8328
254000	-80.2988
255000	-74.6344
256000	-73.0301
257000	-76.5569
258000	-79.6691
259000	-74.2577
260000	-73.231
261000	-77.4535
262000	-79.9157
263000	-74.1427
264000	-73.3907
265000	-77.8545
266000	-79.4822
267000	-74.1199
268000	-73.81
269000	-78.7543
270000	-79.0113
271000	-73.8838
272000	-73.9674
273000	-79.2515
274000	-78.6714
275000	-73.8451
276000	-74.2677
277000	-79.7333
278000	-78.221
279000	-73.8267
280000	-74.6695
281000	-80.5734
282000	-78.0324
283000	-73.8732
284000	-75.0374
285000	-81.07
286000	-77.8716
287000	-74.1183
288000	-75.7053
289000	-81.4848
290000	-77.1134
291000	-73.9319
292000	-75.9731
293000	-81.7839
294000	-76.8626
295000	-74.029
296000	-76.4597
297000	-82.1114
298000	-76.6529
299000	-74.18
300000	-77.0034
301000	-82.2084
302000	-76.4073
303000	-74.336
304000	-77.5683
305000	-82.0895
306000	-76.1366
307000	-74.4819
308000	-78.1478
309000	-81.9554
310000	-75.9405
311000	-74.6718
312000	-78.7436
313000	-81.5514
314000	-75.6545
315000	-74.7542
316000	-79.1706
317000	-81.4205
318000	-75.7266
319000	-75.2008
320000	-80.0682
321000	-80.9026
322000	-75.4597
323000	-75.3247
324000	-80.5469
325000	-80.6424
326000	-75.4838
327000	-75.6949
328000	-81.1862
329000	-80.1946
330000	-75.4739
331000	-76.1188
332000	-81.8892
333000	-79.5693
334000	-75.2937
335000	-76.3436
336000	-82.2999
337000	-79.1663
338000	-75.2829
339000	-76.7407
340000	-82.9832
341000	-78.8583
342000	-75.2565
343000	-76.9919
344000	-83.0506
345000	-78.6549
346000	-75.51
347000	-77.7258
348000	-83.6031
349000	-78.1475
350000	-75.4204
351000	-78.0036
352000	-83.4836
353000	-77.8359
354000	-75.522
355000	-78.5455
356000	-83.7268
357000	-77.6128
358000	-75.5991
359000	-78.8778
360000	-83.3873
361000	-77.5348
362000	-75.9753
363000	-79.734
364000	-82.8865
365000	-77.0322
366000	-75.9736
367000	-80.3102
368000	-82.9494
369000	-76.9077
370000	-76.1177
371000	-80.7428
372000	-82.556
373000	-76.8096
374000	-76.3619
375000	-81.2594
376000	-82.0001
377000	-76.6726
378000	-76.626
379000	-81.9018
380000	-81.6473
381000	-76.6372
382000	-76.9888
383000	-82.6113
384000	-81.0777
385000	-76.4417
386000	-77.153
387000	-82.9773
388000	-80.7528
389000	-76.4902
390000	-77.5589
391000	-83.4045
392000	-80.1945
393000	-76.4273
394000	-77.9436
395000	-84.069
396000	-79.9326
397000	-76.4924
398000	-78.41
399000	-84.4469
400000	-79.439
401000	-76.3926
402000	-78.6481
403000	-84.5569
404000	-79.2977
405000	-76.6236
406000	-79.2657
407000	-84.4207
408000	-78.7821
409000	-76.6436
410000	-79.8576
411000	-84.7567
412000	-78.4852
413000	-76.6526
414000	-80.2307
415000	-84.5899
416000	-78.2609
417000	-76.7378
418000	-80.6008
419000	-84.3085
420000	-78.2047
421000	-77.0551
422000	-81.256
423000	-83.5395
424000	-77.8245
425000	-77.1644
426000	-81.8892
427000	-83.3236
428000	-77.6859
429000	-77.3665
430000	-82.4195
431000	-82.7999
432000	-77.5285
433000	-77.606
434000	-82.971
435000	-82.0925
436000	-77.2192
437000	-77.6594
438000	-83.4274
439000	-82.1164
440000	-77.4206
441000	-78.1727
442000	-83.9432
443000	-81.2518
444000	-77.1522
445000	-78.3637
446000	-84.5895
447000	-81.0939
448000	-77.2159
449000	-78.7435
450000	-84.8943
451000	-80.6376
452000	-77.2151
453000	-79.1829
454000	-85.5076
455000	-80.3104
456000	-77.1632
457000	-79.3134
458000	-84.7976
459000	-79.936
460000	-77.439
461000	-80.282
462000	-85.5581
463000	-79.3955
464000	-77.2362
465000	-80.4762
466000	-85.6734
467000	-79.2669
468000	-77.3624
469000	-80.8931
470000	-85.3759
471000	-79.0783
472000	-77.5485
473000	-81.3944
474000	-84.6606
475000	-78.7062
476000	-77.6435
477000	-81.9188
478000	-84.2517
479000	-78.4825
480000	-77.8478
481000	-82.7078
482000	-84.0294
483000	-78.2398
484000	-77.9078
485000	-83.0732
486000	-83.6809
487000	-78.1685
488000	-78.1291
489000	-83.4269
490000	-83.0793
491000	-78.1161
492000	-78.5361
493000	-84.3399
494000	-82.5955
495000	-77.9142
496000	-78.6765
497000	-84.668
498000	-82.2755
499000	-78.0026
500000	-79.1818
501000	-85.2662
502000	-81.5053
503000	-77.7296
504000	-79.3231
505000	-85.6865
506000	-81.3142
507000	-77.8307
508000	-79.782
509000	-85.8979
510000	-80.7596
511000	-77.747
512000	-80.1369
513000	-86.2515
514000	-80.4507
515000	-77.7523
516000	-80.4667
517000	-86.1936
518000	-80.2045
519000	-77.8968
520000	-80.9841
521000	-85.7846
522000	-79.7174
523000	-77.8897
524000	-81.4254
525000	-85.5956
526000	-79.427
527000	-77.9808
528000	-81.9352
529000	-85.1529
530000	-79.0283
531000	-77.9373
532000	-82.2501
533000	-85.0494
534000	-79.0008
535000	-78.1817
536000	-82.6789
537000	-84.2286
538000	-78.739
539000	-78.3853
540000	-83.3881
541000	-83.9554
542000	-78.6179
543000	-78.6278
544000	-84.0172
545000	-83.5387
546000	-78.5354
547000	-78.9932
548000	-85.0452
549000	-83.1444
550000	-78.2805
551000	-78.9575
552000	-84.7956
553000	-82.6754
554000	-78.4129
555000	-79.5425
556000	-85.4769
557000	-81.8491
558000	-78.1054
559000	-79.6727
560000	-85.8419
561000	-81.5518
562000	-78.1163
563000	-80.023
564000	-85.9317
565000	-81.0366
566000	-78.0675
567000	-80.422
568000	-86.2247
569000	-80.6056
570000	-77.9717
571000	-80.6742
572000	-86.4323
573000	-80.5163
574000	-78.177
575000	-81.2138
576000	-86.0933
577000	-80.0977
578000	-78.2467
579000	-81.7575
580000	-85.7725
581000	-79.6376
582000	-78.1894
583000	-82.1321
584000	-85.7914
585000	-79.5712
586000	-78.4288
587000	-82.7243
588000	-85.2034
589000	-79.2745
590000	-78.5707
591000	-83.31
592000	-84.6419
593000	-78.9736
594000	-78.6662
595000	-83.7785
596000	-84.0178
597000	-78.6786
598000	-78.7372
599000	-84.3032
600000	-83.8977
601000	-78.7032
602000	-79.0604
603000	-84.8364
604000	-83.2962
605000	-78.5834
606000	-79.3532
607000	-85.3134
608000	-82.5802
609000	-78.3564
610000	-79.5463
611000	-85.8425
612000	-82.2496
613000	-78.3357
614000	-79.8851
615000	-86.2066
616000	-81.7711
617000	-78.2962
618000	-80.273
619000	-86.5287
620000	-81.2609
621000	-78.2283
622000	-80.686
623000	-86.8753
624000	-80.7041
